# Supplementary material for: Soil physicochemical gradient from headwaters to flooded riparian zones in the Falsino River, Eastern Amazonia
Source: PeerJ. 2026 Apr 9;14:e20882. doi: 10.7717/peerj.20882 (PMC13070317; doi:10.7717/peerj.20882)
Supplement: Supplemental Information 1 [file peerj-14-20882-s001.txt]

Plots	Moisture_%	pH	Organic_Matter_g/kg	P_mg/dm3	K_cmolc/dm3	Ca_Mg_cmolc/dm3	Al_cmolc/dm3	H_Al_cmolc/dm3	Sum_Non_Acid_Cations_cmolc/dm3	CEC_cmolc/dm3	Saturation_Non_Acid_Cations%	Al_Saturation_%	Clay_g/kg	Coarse_Sand_g/kg	Fine_Sand_g/kg	Total_Sand_g/kg	Silt_g/kg	Maximum_River_Level_cm	Elevation_gps_m	Order_River	Elevation_srtm_m
F1.M	24.82	4.28	28.8	7.11	0.05	0.88	1.44	6.27	0.93	7.2	13.17	60.56	308.08	273.75	175.83	449.58	242.33	515	78.95	4	96.09
F1.0	21.46	4.01	34.43	11.44	0.05	0.71	1.33	5.15	0.76	5.91	12.44	64.89	326.79	167.5	108.93	276.43	396.79	572	75.1	4	81.97
F2.0	17.92	4.33	28.72	6.94	0.04	0.72	1.01	7.91	0.76	8.67	9.22	56	158.5	115.42	387.08	502.5	339	550	84.24	4	82.92
F2.1	23.82	4.51	37.28	7.89	0.1	1.08	1.06	5.73	1.19	6.93	17.72	46.72	184.42	319.25	237.5	556.75	258.83	416	81.11	3	94.41
F2.2	20.44	4.05	34.04	6.83	0.06	0.64	1.53	7.01	0.72	7.73	9.67	67.72	208	126.92	413.33	540.25	251.75	518	80.16	3	76.58
F6.0	18.1	4.53	61.74	12.17	0.11	0.71	1.13	6.49	0.82	7.31	11.33	58.22	208.67	12.67	310	322.67	468.67	494	85.2	4	88.10
F6.1	20.16	4.74	33.1	8.61	0.09	0.01	0.74	5.34	0.08	5.41	19.88	51.06	87.13	399.27	299.47	698.73	214.13	497	83.28	4	86.58
F3.0	25.7	4.36	39.76	19.78	0.06	1.12	1.07	7.14	1.21	8.36	14.5	47.11	182.42	125.83	249.17	375	442.58	475	75.59	3	82.80
F3.1	21.04	4.09	29.23	7.44	0.03	0.47	1.17	4.76	0.49	5.25	9.72	69.44	214.56	125	224.61	349.61	435.83	330	88.57	3	77.59
F4.0	29.53	4.46	42.48	12.72	0.05	0.78	0.92	5.89	0.84	6.73	12.06	53.61	122.89	391.94	207.94	599.89	277.22	428	100.58	3	85.07
F5.0	28.27	4.53	42.1	15.94	0.05	0.8	0.94	12.32	0.85	13.44	12	50.24	170.89	179.72	150.17	329.89	499.22	446	83.86	3	89.92
F5.1	17.47	4.38	66.21	6.78	0.08	0.54	1.03	6.28	0.63	6.92	9.17	61.39	181.93	19.73	375.27	395	423.07	510	65.49	4	77.75
F5.2	20.67	4.63	48.62	13.33	0.1	0.59	1.48	7.74	0.7	8.44	8	67.67	272.14	0	267.64	267.64	460.21	460	90	4	87.21
F5.3	23.67	5.13	36.5	14.11	0.08	0.63	0.64	5.01	0.72	5.73	11.72	47.44	118.59	370.59	278.24	648.82	232.59	475	68.37	NA	78.34
F7.0	38.6	5.12	48.79	7.33	0.09	0.92	1	6.85	1.01	11.61	13.73	49.87	98.82	378.64	351.36	730	171.18	95	61.17	2	97.66
F7.1	28.47	4.31	39.87	5.94	0.08	0.93	1.01	5.72	1.03	6.75	15	50.78	103.72	456.67	269.44	726.11	170.17	44	129.42	2	104.97
F8.0	34.26	4.67	32.41	11.22	0.09	1.23	0.55	4.53	1.33	5.86	22.67	31.56	95.24	368.53	345.29	713.82	190.94	173	115.48	2	91.25
F8.1	41.48	4.86	71.21	8.83	0.09	2.79	0.36	4.01	2.89	6.89	26.67	33.83	18	541	226.67	767.67	151.93	19	88.08	2	101.48
F8.2	39.22	4.76	41.94	8.28	0.1	0.75	0.53	4.52	0.86	5.38	15.17	42.56	18	655.33	166.6	821.93	100.53	12	80.15	2	109.87
F8.3	21.64	4.82	26.44	6.61	0.08	0.78	0.53	4	0.87	4.87	17.61	40.22	18	489.71	297.65	787.35	97.12	17	103.22	2	104.49
F9.0	37.6	4.34	87.88	7.11	0.13	1.84	0.83	7.27	1.98	9.26	19.78	38.83	80.23	497.69	285	782.69	137.08	81	99.38	2	91.73
